# Supplementary material for: Serum Metabolomic Profiling of Patients with Non-Infectious Uveitis
Source: J Clin Med. 2020 Dec 6;9(12):3955. doi: 10.3390/jcm9123955 (PMC7762156; doi:10.3390/jcm9123955)
Supplement: Supplementary file 1 [file jcm-09-03955-s001.zip]

Archive with 3 entries (3 files):
- Supplement Files/Supplement Figure 1.pdf
- Supplement Files/Supplement Table 1.pdf
- Supplement Files/Supplement Table 2.pdf
